# Supplementary material for: Mechanistic Chromatographic Column Characterization for the Analysis of Flavonoids Using Quantitative Structure-Retention Relationships Based on Density Functional Theory
Source: Int J Mol Sci. 2020 Mar 17;21(6):2053. doi: 10.3390/ijms21062053 (PMC7139519; doi:10.3390/ijms21062053)
Supplement: Supplementary file 1 [file ijms-21-02053-s001.zip]

Archive with 3 entries (2 files):
- supplementary/
- supplementary/supplementary_QSRR_IJMS.docx
- supplementary/TableS1.xlsx
