# Supplementary material for: Mechanistic Chromatographic Column Characterization for the Analysis of Flavonoids Using Quantitative Structure-Retention Relationships Based on Density Functional Theory
Source: Int J Mol Sci. 2020 Mar 17;21(6):2053. doi: 10.3390/ijms21062053 (PMC7139519; doi:10.3390/ijms21062053)
Supplement: Supplementary file 1 [file ijms-21-02053-s001.zip › supplementary/TableS1.xlsx]

## Sheet: Table S1
	Table S1. Summary of the experimental retention values of flavonoids on three stationary phases and the values of the QM parameters employed for QSRR modelling.
	#	Name	MRM transition	tR (K-C18)	tR (K-F5)	tR (IAM.PC.DD2)a	SEb	n(OH)	BDEmin,1	PA1b	ETE1b	δmin / e-	Mtot. / D	ΔEHOMO-LUMO / eV	I / eV	EA / eV	η / eV	μ / eV	ω / eV	SMILES
	1	Genistein	271→153	12.974	4.329	17.651	-17.606	3	85.329	33.63	89.175	-0.72089	3.482	7.97865	8.02192	0.0432661	3.98933	-4.03259	1.01908	C1=CC(=CC=C1C2=COC3=CC(=CC(=C3C2=O)O)O)O
	2	Scutellarein	287→123	8.855	2.226	15.67	-17.513	4	77.0357	35.648	78.864	-0.73746	6.1093	7.72559	8.09049	0.364905	3.86279	-4.2277	1.15677	C1=CC(=CC=C1C2=CC(=O)C3=C(O2)C=C(C(=C3O)O)O)O
	3	3,5,7,8,3’,4’-hexahydroxyflavone	319→169	7.742	1.833	n.a.	-21.9174	6	73.9445	33.8678	77.5528	-0.72872	8.0151	7.16721	7.61756	0.450349	3.5836	-4.03395	1.13522	C1=CC(=C(C=C1C2=C(C(=O)C3=C(O2)C(=C(C=C3O)O)O)O)O)O
	4	Epicatechin	291→123	4.605	0.752	7.018	-29.2393	5	81.0236	38.711	79.7887	-0.77343	2.5679	9.19691	7.98927	-1.20764	4.59845	-3.39081	0.62508	C1C(C(OC2=CC(=CC(=C21)O)O)C3=CC(=C(C=C3)O)O)O
	5	Kaempferol	287→153	13.52	4.772	20.511	-17.382	4	80.2549	33.472	84.259	-0.73423	2.7224	7.39579	7.81511	0.419328	3.69789	-4.11722	1.14602	C1=CC(=CC=C1C2=C(C(=O)C3=C(C=C(C=C3O2)O)O)O)O
	6	Eriodictyol	289→153	10.374	2.904	13.246	-21.559	4	80.3791	33.19	84.665	-0.729	2.9008	8.12505	8.1509	0.0258508	4.06253	-4.08838	1.0286	C1C(OC2=CC(=CC(=C2C1=O)O)O)C3=CC(=C(C=C3)O)O
	7	Apigenin	271→153	13.126	4.518	19.609	-18.219	3	87.5373	35.499	89.514	-0.73547	5.3311	7.77838	8.13539	0.357014	3.88919	-4.2462	1.159	C1=CC(=CC=C1C2=CC(=O)C3=C(C=C(C=C3O2)O)O)O
	8	Liquiritigenin	257→137	10.451	2.724	12.28	-19.203	2	86.1178	33.975	89.619	-0.72118	6.3606	8.40261	8.38492	-0.0176874	4.2013	-4.18362	1.0415	C1C(OC2=C(C1=O)C=CC(=C2)O)C3=CC=C(C=C3)O
	9	Fisetin	287→137	8.188	1.945	15.689	-19.86	4	80.9019	33.907	84.471	-0.72756	4.1957	7.34517	7.7977	0.452526	3.67259	-4.12511	1.15835	C1=CC(=C(C=C1C2=C(C(=O)C3=C(O2)C=C(C=C3)O)O)O)O
	10	Taxifolin	305→123	6.958	1.364	9.988	-23.422	5	80.0497	32.36	85.166	-0.76507	4.1981	7.96478	8.13077	0.16599	3.98239	-4.14838	1.08032	C1=CC(=C(C=C1C2C(C(=O)C3=C(C=C(C=C3O2)O)O)O)O)O
	11	Hesperetin	303→153	13.642	4.656	13.807	-17.828	3	81.6938	33.24	85.93	-0.71741	5.5015	8.01865	8.04015	0.021497	4.00933	-4.03082	1.01311	COC1=C(C=C(C=C1)C2CC(=O)C3=C(C=C(C=C3O2)O)O)O
	12	3’,4’-dihydroxyflavonol	271→121	11.735	3.265	15.948	-15.2218	3	81.4572	34.9672	83.9661	-0.72681	8.0739	7.3615	7.85566	0.494159	3.68075	-4.17491	1.18385	C1=CC=C2C(=C1)C(=O)C(=C(O2)C3=CC(=C(C=C3)O)O)O
	13	Diosmetin	301→258	13.457	4.796	17.978	-16.976	3	83.4822	33.782	87.176	-0.7348	7.3793	7.61184	7.96287	0.351027	3.80592	-4.15695	1.13509	COC1=C(C=C(C=C1)C2=CC(=O)C3=C(C=C(C=C3O2)O)O)O
	14	Morin	303→153	10.674	2.421	13.811	-23.4831	5	81.0179	37.0449	81.4491	-0.72983	4.3098	7.62735	7.93022	0.302863	3.81368	-4.11654	1.11086	C1=CC(=C(C=C1O)O)C2=C(C(=O)C3=C(C=C(C=C3O2)O)O)O
	15	Epigallocatechin	307→139	3.575	0.557	6.213	-27.626	6	77.0081	35.785	78.699	-0.77338	5.9094	9.20643	8.01838	-1.18805	4.60322	-3.41517	0.633435	C1C(C(OC2=CC(=CC(=C21)O)O)C3=CC(=C(C(=C3)O)O)O)O
	16	5,3’,4’-trihydroxyflavone	271→137	14.862	5.316	18.134	-15.957	3	81.9887	34.572	84.893	-0.72576	8.7781	7.64559	8.06355	0.417967	3.82279	-4.24076	1.17611	C1=CC(=C2C(=C1)OC(=CC2=O)C3=CC(=C(C=C3)O)O)O
	17	Dihydroxymyricetin	321→153	5.427	0.959	8.732	-25.878	6	77.6243	32.448	82.652	-0.76477	4.3189	8.03716	8.16179	0.124628	4.01858	-4.14321	1.06793	C1=C(C=C(C(=C1O)O)O)C2C(C(=O)C3=C(C=C(C=C3O2)O)O)O
	18	Myricetin	319→153	8.055	1.981	16.229	-21.695	6	77.1844	33.218	81.442	-0.73187	2.5739	7.36095	7.76396	0.403001	3.68048	-4.08348	1.13265	C1=C(C=C(C(=C1O)O)O)C2=C(C(=O)C3=C(C=C(C=C3O2)O)O)O
	19	Wogonin	285→270	18.455	7.164	17.159	-11.865	2	85.9879	33.535	89.929	-0.72726	9.816	7.73076	8.18165	0.450893	3.86538	-4.31627	1.20494	COC1=C(C=C(C2=C1OC(=CC2=O)C3=CC=CC=C3)O)O
	20	7,8-dihydroxyflavone	255→129	10.327	2.674	13.024	-14.759	2	79.2358	32.175	84.537	-0.71625	9.1563	7.80287	8.27635	0.473478	3.90143	-4.37491	1.22646	C1=CC=C(C=C1)C2=CC(=O)C3=C(O2)C(=C(C=C3)O)O
	21	Chrysin	255→153	18.764	7.437	19.611	-13.037	2	92.7162	33.75	96.442	-0.73026	5.7359	7.92233	8.33104	0.408715	3.96116	-4.36988	1.20519	C1=CC=C(C=C1)C2=CC(=O)C3=C(C=C(C=C3O2)O)O
	22	Pinocembrin	257→153	19.146	7.711	16.478	-13.97	2	93.2207	33.197	97.5	-0.70671	2.6748	8.42601	8.46166	0.0356469	4.213	-4.24865	1.07115	C1C(OC2=CC(=CC(=C2C1=O)O)O)C3=CC=CC=C3
	23	Catechin	291→123	4.394	0.744	6.639	-29.6585	5	80.75	39.1051	79.121	-0.78229	2.7463	9.17106	7.97348	-1.19757	4.58553	-3.38795	0.625786	C1C(C(OC2=CC(=CC(=C21)O)O)C3=CC(=C(C=C3)O)O)O
	24	Baicalein	271→123	13.992	4.355	n.a.	-12.133	3	77.1273	33.164	81.439	-0.73248	4.5525	7.6864	8.10083	0.41443	3.8432	-4.25763	1.17919	C1=CC=C(C=C1)C2=CC(=O)C3=C(O2)C=C(C(=C3O)O)O
	25	Pectolinarigenin	315→168	19.577	8.084	18.643	-12.482	2	88.6605	33.712	92.425	-0.73536	8.333	7.75225	8.11145	0.35919	3.87613	-4.23532	1.15695	COC1=CC=C(C=C1)C2=CC(=O)C3=C(O2)C=C(C(=C3O)OC)O
	26	3,5-dihydroxyflavone	255→137	25.268	10.968	20.255	-7.727	2	81.8595	36.125	83.211	-0.72152	5.3205	7.50572	8.03607	0.53035	3.75286	-4.28321	1.22213	C1=CC=C(C=C1)C2=C(C(=O)C3=C(C=CC=C3O2)O)O
	27	Galangin	271→153	19.465	8.03	21.448	-12.605	3	81.5231	33.43	85.569	-0.72948	3.6754	7.50817	7.99961	0.491438	3.75408	-4.24552	1.20032	C1=CC=C(C=C1)C2=C(C(=O)C3=C(C=C(C=C3O2)O)O)O
	28	Genkwanin	285→242	19.159	8.41	20.174	-14.537	2	87.5228	35.002	89.997	-0.73569	5.2701	7.75171	8.09376	0.342047	3.87586	-4.2179	1.14753	COC1=CC(=C2C(=C1)OC(=CC2=O)C3=CC=C(C=C3)O)O
	29	5-hydroxyflavone	239→137	25.396	10.707	18.726	-8.315	1	92.3805	40.053	89.804	-0.72202	7.798	7.85974	8.3422	0.482458	3.92987	-4.41233	1.2385	C1=CC=C(C=C1)C2=CC(=O)C3=C(C=CC=C3O2)O
	30	Tectochrysin	269→226	26.119	19.778	n.a.	-9.22	1	110.619	39.485	108.611	-0.73072	5.9665	7.82681	8.25349	0.426675	3.91341	-4.34008	1.20332	COC1=CC(=C2C(=C1)OC(=CC2=O)C3=CC=CC=C3)O
	aThe three analytes denoted with "n.a." were unable to be separated on the IAM.PC.DD2. column.
	bObtained from Žuvela et al. IJMS 2018.
